# Supplementary material for: Prevalence and Clinical Characteristics of OTOGL-Associated Hearing Loss Identified in a Cohort of 7065 Japanese Patients with Hearing Loss
Source: Genes (Basel). 2025 Jan 23;16(2):123. doi: 10.3390/genes16020123 (PMC11854685; doi:10.3390/genes16020123)
Supplement: Supplementary file 1 [file genes-16-00123-s001.zip]

Archive with 1 entries (1 files):
- genes-3421235-supplementary.pdf
